# Supplementary material for: Multilingual Validation of the First French Version of Munich Dysphagia Test—Parkinson's Disease (MDT-PD) in the Luxembourg Parkinson's Study
Source: Front Neurol. 2019 Nov 11;10:1180. doi: 10.3389/fneur.2019.01180 (PMC6859962; doi:10.3389/fneur.2019.01180)
Supplement: Supplementary file 1 [file Presentation_1.zip]

Archive with 1 entries (1 files):
- Supplementary Files.pdf
